# Supplementary material for: Differential Fatty Acid Response of Resident Macrophages in Human Skeletal Muscle Fiber and Intermuscular Adipose Tissue
Source: Int J Mol Sci. 2024 Oct 5;25(19):10722. doi: 10.3390/ijms251910722 (PMC11477279; doi:10.3390/ijms251910722)
Supplement: Supplementary file 1 [file ijms-25-10722-s001.zip]

Archive with 3 entries (3 files):
- FigS1.JPG
- TabS1.JPG
- TabS2.JPG
